# Supplementary material for: Comparison of the Morpho-Physiological and Molecular Responses to Salinity and Alkalinity Stresses in Rice
Source: Plants (Basel). 2023 Dec 23;13(1):60. doi: 10.3390/plants13010060 (PMC10780433; doi:10.3390/plants13010060)
Supplement: Supplementary file 1 [file plants-13-00060-s001.zip]

Archive with 1 entries (1 files):
- plants-2754369-supplementary.pdf
